# Supplementary material for: Chronic Hepatitis C Infection Treated with Direct-Acting Antiviral Agents and Occurrence/Recurrence of Hepatocellular Carcinoma: Does It Still Matter?
Source: Viruses. 2024 Dec 10;16(12):1899. doi: 10.3390/v16121899 (PMC11680226; doi:10.3390/v16121899)
Supplement: Supplementary file 1 [file viruses-16-01899-s001.zip]

Archive with 7 entries (7 files):
- Supplementary File S1.pdf
- Supplementary File S2.pdf
- Supplementary File S3.pdf
- Supplementary Table S1.pdf
- Supplementary Table S2.pdf
- Supplementary Table S3.pdf
- Supplementary Table S4.pdf
